# Supplementary material for: Impact of Market Access Delays on Time to Patient Access: Multi-Country Comparative Analysis Assessing the First Commercial Launch Indications for Five Oncology Medicines Across Europe and Canada
Source: J Mark Access Health Policy. 2026 Apr 28;14(2):25. doi: 10.3390/jmahp14020025 (PMC13214782; doi:10.3390/jmahp14020025)
Supplement: Supplementary file 1 [file jmahp-14-00025-s001.zip]

Archive with 1 entries (1 files):
- jmahp-4116898-supplementary.pdf
